# Supplementary material for: Bean Leaf Beetle (Ootheca spp.) (Coleoptera: Chrysomelidae) Management via Planting Timing and Insecticides
Source: Insects. 2022 Aug 7;13(8):709. doi: 10.3390/insects13080709 (PMC9408959; doi:10.3390/insects13080709)
Supplement: Supplementary file 1 [file insects-13-00709-s001.zip]

Archive with 1 entries (1 files):
- insects-1783736-supplementary.pdf
